# Supplementary material for: Assessment of the Microbial Spoilage and Quality of Marinated Chicken Souvlaki through Spectroscopic and Biomimetic Sensors and Data Fusion
Source: Microorganisms. 2022 Nov 14;10(11):2251. doi: 10.3390/microorganisms10112251 (PMC9698993; doi:10.3390/microorganisms10112251)
Supplement: Supplementary file 1 [file microorganisms-10-02251-s001.zip]

Archive with 1 entries (1 files):
- microorganisms-2037554-supplementary.pdf
